# Supplementary material for: 6-De­oxy-α-l-talopyran­ose
Source: Acta Crystallogr Sect E Struct Rep Online. 2008 Jul 5;64(Pt 8):o1385. doi: 10.1107/S1600536808019582 (PMC2962018; doi:10.1107/S1600536808019582)
Supplement: Supplementary file 1 [file e-64-o1385-sup1.cif]

##############################################################################
###                                                                        ###
###        Electronic paper (Acta Crystallographica Section E)             ###
###                                                                        ###
##############################################################################
#                                                                            #
# This CIF contains the data in a paper accepted for publication in Acta     #
# Crystallographica Section E. It conforms to the requirements of Notes      #
# for Authors for Section E, and has been peer reviewed under the auspices   #
# of the IUCr Commission on Journals.                                        #
#                                                                            #
# Full details of the Crystallographic Information File format               #
# are given in the paper "The Crystallographic Information File (CIF):       #
# a New Standard Archive File for Crystallography" by S. R. Hall, F. H.      #
# Allen and I. D. Brown [Acta Cryst. (1991), A47, 655-685].                  #
#                                                                            #
# The current version of the core CIF dictionary is obtainable from          #
# ftp://ftp.iucr.org/pub/cif_core.dic. The current version number is 2.4.    #
#                                                                            #
# Software is freely available for graphical display of the structure(s) in  #
# this CIF.  For information consult the CIF home page http://www.iucr.org/  #
# cif/home.html                                                              #
#                                                                            #
# This file may be used for bona fide research purposes within the           #
# scientific community so long as proper attribution is given to the journal # 
# article from which it was obtained.                                        #
#                                                                            #
##############################################################################
                                             
data_global
_audit_creation_method     CRYSTALS_ver_12.85
_journal_date_recd_electronic     2008-06-25
_journal_date_accepted     2008-06-27
_journal_name_full     'Acta Crystallographica, Section E'
_journal_year     2008
_journal_volume     64
_journal_issue      8
_journal_page_first     o1385
_journal_page_last     o1385
_journal_paper_category     QO
_journal_coeditor_code     LH2652
_publ_contact_author_name     'Victoria Booth'
_publ_contact_author_address
;
 Chemical Research Laboratory,
 Department of Chemistry,
 University of Oxford,
 Mansfield Road,
 Oxford, OX1 3TA, UK.
;
_publ_contact_author_email     'victoria.booth@chem.ox.ac.uk'
_publ_contact_author_fax     ' '
_publ_contact_author_phone     '+44 1865 275655'
_publ_section_title
;
6-Deoxy-\a-<i>L</i>-talopyranose
;
loop_
    _publ_author_name
    _publ_author_address
    'Booth, K. Victoria'
;
 Department of Organic Chemistry, Chemical Research Laboratory,
 University of Oxford, Mansfield Road, Oxford, OX1 3TA, England
;
    'Jenkinson, Sarah F.'
;
Department of Organic Chemistry, Chemical Research Laboratory,
University of Oxford, Mansfield Road, Oxford, OX1 3TA, England
;
    'Fleet, George W. J.'
;
Department of Organic Chemistry, Chemical Research Laboratory,
University of Oxford, Mansfield Road, Oxford, OX1 3TA, England
;
    'Gullapalli, Pushpakiran'
;
Rare Sugar Research Centre, Kagawa University, 2393 Miki-cho, Kita-gun,
Kagawa 761-0795, Japan
;
    'Yoshihara, Akihide'
;
Rare Sugar Research Centre, Kagawa University, 2393 Miki-cho, Kita-gun,
Kagawa 761-0795, Japan
;
    'Izumori, Ken'
;
Rare Sugar Research Centre, Kagawa University, 2393 Miki-cho, Kita-gun,
Kagawa 761-0795, Japan
;
    'Watkin, David J.'
;
Department of Chemical Crystallography, Chemical Research Laboratory,
University of Oxford, Mansfield Road, Oxford, OX1 3TA, England
;
_chemical_name_systematic     ?
_chemical_melting_point     ?
data_I
_chemical_formula_moiety     'C6 H12 O5'
_chemical_formula_sum     'C6 H12 O5'
_chemical_formula_iupac     'C6 H12 O5'
_chemical_formula_weight     164.16
_symmetry_cell_setting     'Orthorhombic'
_symmetry_space_group_name_H-M     'P 21 21 21 '
_symmetry_space_group_name_Hall     'P 2ac 2ab'
loop_
    _symmetry_equiv_pos_as_xyz
    'x,y,z'
    'x+1/2,-y+1/2,-z'
    '-x,y+1/2,-z+1/2'
    '-x+1/2,-y,z+1/2'
_cell_length_a     6.4939(3)
_cell_length_b     7.4874(4)
_cell_length_c     14.8382(8)
_cell_angle_alpha     90
_cell_angle_beta     90
_cell_angle_gamma     90
_cell_volume     721.47(6)
_cell_formula_units_Z     4
_cell_measurement_reflns_used     890
_cell_measurement_theta_min     5
_cell_measurement_theta_max     27
_cell_measurement_temperature     150
_exptl_crystal_description     'plate'
_exptl_crystal_colour     'colourless'
_exptl_crystal_size_max     0.25
_exptl_crystal_size_mid     0.25
_exptl_crystal_size_min     0.02
_exptl_crystal_density_diffrn     1.511
_exptl_crystal_density_meas     ?
_exptl_crystal_density_method     'not measured'
_exptl_crystal_F_000     352
_exptl_absorpt_coefficient_mu     0.133
_exptl_absorpt_correction_type     multi-scan
_exptl_absorpt_process_details     'DENZO/SCALEPACK (Otwinowski & Minor, 1997)'
_exptl_absorpt_correction_T_min     0.97
_exptl_absorpt_correction_T_max     1.00
_diffrn_ambient_temperature     150
_diffrn_radiation_type     'Mo K\a'
_diffrn_radiation_wavelength     0.71073
_diffrn_radiation_monochromator     'graphite'
_diffrn_measurement_device_type     'Nonius KappaCCD'
_diffrn_measurement_device     'Area'
_diffrn_measurement_method     \w
_diffrn_reflns_number     4390
_diffrn_reflns_av_R_equivalents     0.037
_diffrn_reflns_theta_min     5.182
_diffrn_reflns_theta_max     27.450
_diffrn_reflns_theta_full     27.450
_diffrn_measured_fraction_theta_max     0.986
_diffrn_measured_fraction_theta_full     0.986
_diffrn_reflns_limit_h_min     -8
_diffrn_reflns_limit_h_max     8
_diffrn_reflns_limit_k_min     -9
_diffrn_reflns_limit_k_max     9
_diffrn_reflns_limit_l_min     -19
_diffrn_reflns_limit_l_max     19
_diffrn_standards_number     0
_diffrn_standards_interval_count     .
_diffrn_standards_interval_time     .
_diffrn_standards_decay_%     ?
_reflns_number_total     968
_reflns_number_gt     863
_reflns_threshold_expression     I>2.0\s(I)
_refine_ls_structure_factor_coef     Fsqd
_refine_ls_matrix_type     full
_refine_ls_R_factor_all     0.0350
_refine_ls_R_factor_gt     0.0292
_refine_ls_wR_factor_all     0.0721
_refine_ls_wR_factor_gt     0.0697
_refine_ls_wR_factor_ref     0.0721
_refine_ls_goodness_of_fit_ref     1.0292
_refine_ls_number_reflns     968
_refine_ls_number_parameters     100
_refine_ls_number_restraints     0
_refine_ls_hydrogen_treatment     constr
_refine_ls_weighting_scheme     calc
_refine_ls_weighting_details
;
 Method= Modified Sheldrick
 w=1/[\s^2^(F^2^) + ( 0.04P)^2^ + 0.04P]
 ,where P=(max(Fo^2^,0) + 2Fc^2^)/3
;
_atom_sites_solution_hydrogens     geom
_atom_sites_solution_primary     direct
_refine_ls_shift/su_max     0.000184
_refine_diff_density_max     0.24
_refine_diff_density_min     -0.21
_refine_ls_extinction_method     'None'
loop_
    _atom_type_symbol
    _atom_type_scat_dispersion_real
    _atom_type_scat_dispersion_imag
    _atom_type_scat_source
    C 0.0033 0.0016 'International Tables Vol C 4.2.6.8 and 6.1.1.4'
    H 0.0000 0.0000 'International Tables Vol C 4.2.6.8 and 6.1.1.4'
    O 0.0106 0.0060 'International Tables Vol C 4.2.6.8 and 6.1.1.4'
_computing_data_collection     'COLLECT (Nonius, 1997-2001).'
_computing_cell_refinement     'DENZO/SCALEPACK (Otwinowski & Minor, 1997)'
_computing_data_reduction     'DENZO/SCALEPACK (Otwinowski & Minor, 1997)'
_computing_structure_solution     'SIR92 (Altomare <i>et al.</i>,  1994)'
_computing_structure_refinement     'CRYSTALS (Betteridge <i>et al.</i>,  2003)'
_computing_molecular_graphics     'CAMERON (Watkin <i>et al.</i>,  1996)'
_computing_publication_material     'CRYSTALS (Betteridge <i>et al.</i>,  2003)'
loop_
    _atom_site_type_symbol
    _atom_site_label
    _atom_site_fract_x
    _atom_site_fract_y
    _atom_site_fract_z
    _atom_site_U_iso_or_equiv
    _atom_site_adp_type
    _atom_site_occupancy
    _atom_site_disorder_assembly
    _atom_site_disorder_group
    O O1 0.95002(16) 0.08900(18) 0.35376(7) 0.0210 Uani 1.0000 . .
    C C2 0.7416(2) 0.1250(2) 0.32982(10) 0.0175 Uani 1.0000 . .
    C C3 0.6113(3) 0.1509(3) 0.41551(10) 0.0188 Uani 1.0000 . .
    O O4 0.65011(17) 0.31964(16) 0.45740(7) 0.0183 Uani 1.0000 . .
    C C5 0.6150(2) 0.4717(2) 0.39897(10) 0.0194 Uani 1.0000 . .
    C C6 0.6412(3) 0.6382(3) 0.45454(12) 0.0271 Uani 1.0000 . .
    C C7 0.7657(2) 0.4593(2) 0.32003(10) 0.0187 Uani 1.0000 . .
    C C8 0.7208(2) 0.2889(3) 0.26846(10) 0.0186 Uani 1.0000 . .
    O O9 0.85143(18) 0.26675(18) 0.19178(7) 0.0243 Uani 1.0000 . .
    O O10 0.97297(17) 0.45445(18) 0.35319(8) 0.0232 Uani 1.0000 . .
    O O11 0.40458(18) 0.1333(2) 0.39115(8) 0.0254 Uani 1.0000 . .
    H H21 0.6937 0.0193 0.2985 0.0197 Uiso 1.0000 . .
    H H31 0.6474 0.0567 0.4621 0.0197 Uiso 1.0000 . .
    H H51 0.4756 0.4675 0.3773 0.0236 Uiso 1.0000 . .
    H H61 0.6179 0.7441 0.4188 0.0406 Uiso 1.0000 . .
    H H62 0.5480 0.6346 0.5057 0.0398 Uiso 1.0000 . .
    H H63 0.7791 0.6452 0.4743 0.0401 Uiso 1.0000 . .
    H H71 0.7508 0.5628 0.2786 0.0214 Uiso 1.0000 . .
    H H81 0.5761 0.2938 0.2475 0.0221 Uiso 1.0000 . .
    H H7 0.8826 0.3664 0.1753 0.0374 Uiso 1.0000 . .
    H H8 0.9866 0.1914 0.3632 0.0333 Uiso 1.0000 . .
    H H10 1.0243 0.5538 0.3399 0.0350 Uiso 1.0000 . .
    H H1 0.3258 0.1436 0.4383 0.0408 Uiso 1.0000 . .
loop_
    _atom_site_aniso_label
    _atom_site_aniso_U_11
    _atom_site_aniso_U_22
    _atom_site_aniso_U_33
    _atom_site_aniso_U_12
    _atom_site_aniso_U_13
    _atom_site_aniso_U_23
    O1 0.0198(5) 0.0204(7) 0.0229(6) 0.0030(5) -0.0010(5) -0.0005(5)
    C2 0.0184(7) 0.0188(9) 0.0153(7) -0.0001(8) -0.0013(6) -0.0015(6)
    C3 0.0209(8) 0.0186(9) 0.0169(7) -0.0037(7) 0.0005(6) -0.0021(7)
    O4 0.0223(5) 0.0178(7) 0.0150(5) -0.0008(5) -0.0006(5) 0.0007(5)
    C5 0.0220(8) 0.0184(9) 0.0179(7) 0.0019(8) -0.0015(7) 0.0002(7)
    C6 0.0378(10) 0.0202(10) 0.0232(8) 0.0022(9) 0.0025(9) -0.0040(7)
    C7 0.0183(7) 0.0202(9) 0.0176(7) 0.0031(7) 0.0006(7) 0.0029(7)
    C8 0.0197(7) 0.0212(10) 0.0149(7) 0.0011(7) 0.0013(6) -0.0005(7)
    O9 0.0335(6) 0.0213(7) 0.0180(5) 0.0043(6) 0.0087(5) 0.0025(5)
    O10 0.0195(5) 0.0195(7) 0.0306(6) -0.0026(5) -0.0015(5) 0.0023(6)
    O11 0.0199(5) 0.0331(8) 0.0233(5) -0.0074(6) 0.0028(5) -0.0047(6)
loop_
    _geom_bond_atom_site_label_1
    _geom_bond_atom_site_label_2
    _geom_bond_site_symmetry_1
    _geom_bond_site_symmetry_2
    _geom_bond_distance
    _geom_bond_publ_flag
    O1 C2 . . 1.4250(19) no
    O1 H8 . . 0.815 no
    C2 C3 . . 1.540(2) no
    C2 C8 . . 1.534(2) no
    C2 H21 . . 0.969 no
    C3 O4 . . 1.430(2) no
    C3 O11 . . 1.3965(19) no
    C3 H31 . . 1.015 no
    O4 C5 . . 1.449(2) no
    C5 C6 . . 1.504(2) no
    C5 C7 . . 1.529(2) no
    C5 H51 . . 0.962 no
    C6 H61 . . 0.966 no
    C6 H62 . . 0.971 no
    C6 H63 . . 0.944 no
    C7 C8 . . 1.516(2) no
    C7 O10 . . 1.4334(19) no
    C7 H71 . . 0.994 no
    C8 O9 . . 1.4288(18) no
    C8 H81 . . 0.990 no
    O9 H7 . . 0.811 no
    O10 H10 . . 0.839 no
    O11 H1 . . 0.870 no
loop_
    _geom_angle_atom_site_label_1
    _geom_angle_atom_site_label_2
    _geom_angle_atom_site_label_3
    _geom_angle_site_symmetry_1
    _geom_angle_site_symmetry_2
    _geom_angle_site_symmetry_3
    _geom_angle
    _geom_angle_publ_flag
    C2 O1 H8 . . . 98.1 no
    O1 C2 C3 . . . 109.88(12) no
    O1 C2 C8 . . . 112.50(13) no
    C3 C2 C8 . . . 109.93(14) no
    O1 C2 H21 . . . 105.7 no
    C3 C2 H21 . . . 108.8 no
    C8 C2 H21 . . . 109.9 no
    C2 C3 O4 . . . 111.93(14) no
    C2 C3 O11 . . . 107.62(12) no
    O4 C3 O11 . . . 111.43(15) no
    C2 C3 H31 . . . 110.4 no
    O4 C3 H31 . . . 106.1 no
    O11 C3 H31 . . . 109.4 no
    C3 O4 C5 . . . 113.97(11) no
    O4 C5 C6 . . . 107.79(12) no
    O4 C5 C7 . . . 108.05(13) no
    C6 C5 C7 . . . 113.45(14) no
    O4 C5 H51 . . . 108.8 no
    C6 C5 H51 . . . 108.5 no
    C7 C5 H51 . . . 110.1 no
    C5 C6 H61 . . . 111.2 no
    C5 C6 H62 . . . 109.6 no
    H61 C6 H62 . . . 110.8 no
    C5 C6 H63 . . . 108.9 no
    H61 C6 H63 . . . 105.9 no
    H62 C6 H63 . . . 110.5 no
    C5 C7 C8 . . . 108.34(14) no
    C5 C7 O10 . . . 109.84(12) no
    C8 C7 O10 . . . 109.43(14) no
    C5 C7 H71 . . . 111.3 no
    C8 C7 H71 . . . 109.0 no
    O10 C7 H71 . . . 108.9 no
    C2 C8 C7 . . . 110.89(12) no
    C2 C8 O9 . . . 109.12(13) no
    C7 C8 O9 . . . 112.67(13) no
    C2 C8 H81 . . . 107.4 no
    C7 C8 H81 . . . 108.0 no
    O9 C8 H81 . . . 108.5 no
    C8 O9 H7 . . . 106.4 no
    C7 O10 H10 . . . 105.7 no
    C3 O11 H1 . . . 110.4 no
loop_
    _geom_hbond_atom_site_label_D
    _geom_hbond_atom_site_label_H
    _geom_hbond_atom_site_label_A
    _geom_hbond_site_symmetry_D
    _geom_hbond_site_symmetry_H
    _geom_hbond_site_symmetry_A
    _geom_hbond_distance_DH
    _geom_hbond_distance_HA
    _geom_hbond_distance_DA
    _geom_hbond_angle_DHA
    _geom_hbond_publ_flag
    O9 H7 O1 . . 3_755 0.81 2.04 2.818(2) 162 yes
    O1 H8 C7 . . . 0.82 2.55 3.061(2) 122 no
    O1 H8 O10 . . . 0.82 1.98 2.740(2) 156 yes
    O10 H10 O9 . . 3_755 0.84 1.85 2.686(2) 177 yes
    O11 H1 O4 . . 2_456 0.87 1.94 2.812(2) 177 yes
