# Supplementary material for: 6-De­oxy-α-l-talopyran­ose
Source: Acta Crystallogr Sect E Struct Rep Online. 2008 Jul 5;64(Pt 8):o1385. doi: 10.1107/S1600536808019582 (PMC2962018; doi:10.1107/S1600536808019582)
Supplement: Supplementary file 2 [file e-64-o1385-Isup2.hkl]

data_I
#  6180844    6-deoxy-L-talose             
_audit_creation_date        08-07-07
_audit_creation_method      CRYSTALS 

_cell_length_a                    6.4939(3)
_cell_angle_alpha                 90
_cell_length_b                    7.4874(4)
_cell_angle_beta                  90
_cell_length_c                    14.8382(8)
_cell_angle_gamma                 90

# NOTE Fc on scale of Fo,      1.16672
# Status flags: 
#    o - used in refinement 
#    < - excluded by I/sigmaI cutoff 
#    x - excluded for another reason  

loop_
_refln_index_h
_refln_index_k
_refln_index_l
_refln_F_squared_meas
_refln_F_squared_calc
_refln_F_squared_sigma
_refln_observed_status
   2   0   0       44.50       49.80        1.20 o
   4   0   0      281.90      312.20        6.40 o
   6   0   0       80.80       88.13        3.30 o
   8   0   0      231.90      224.65       15.30 o
   2   1   0      535.90      632.40        9.60 o
   3   1   0      168.50      167.90        3.50 o
   4   1   0      443.40      417.21        8.90 o
   5   1   0       62.30       63.35        1.60 o
   6   1   0        0.70        0.01        1.84 o
   7   1   0       22.20       21.67        2.10 o
   8   1   0       35.70       42.47        3.60 o
   1   2   0      639.50      702.56       22.40 o
   2   2   0     1364.70     1386.17       49.50 o
   3   2   0      170.00      164.07        4.30 o
   4   2   0      810.60      866.21       16.70 o
   5   2   0      148.80      151.89        3.40 o
   6   2   0       74.50       75.90        2.40 o
   7   2   0       -1.90        0.70        1.50 o
   8   2   0        1.60        0.37        2.50 o
   1   3   0      438.50      432.40       24.10 o
   2   3   0      197.90      202.18        7.50 o
   3   3   0      122.10      119.92        3.50 o
   4   3   0      493.30      461.50       10.60 o
   5   3   0      486.40      499.88       10.10 o
   6   3   0      412.40      384.48       10.10 o
   7   3   0       26.90       31.20        2.30 o
   8   3   0        3.20        0.30        4.00 o
   1   4   0       11.40       13.54        1.90 o
   2   4   0       74.40       72.54        5.70 o
   3   4   0        2.30        1.01        2.00 o
   4   4   0       52.20       50.08        2.10 o
   5   4   0      434.50      426.61       10.60 o
   6   4   0      115.10      117.94        4.00 o
   7   4   0        0.20        0.00        1.79 o
   1   5   0     1141.00     1049.38       65.50 o
   2   5   0       81.40       80.82        5.60 o
   3   5   0        4.20        0.40        2.40 o
   4   5   0        0.20        1.15        1.43 o
   5   5   0       27.20       22.89        2.20 o
   6   5   0       76.50       74.06        3.60 o
   7   5   0        2.60        0.99        2.80 o
   0   6   0       25.00       21.30        2.70 o
   1   6   0       65.90       73.02        5.00 o
   2   6   0       60.20       59.64        4.50 o
   3   6   0      396.10      388.09       27.70 o
   4   6   0      219.20      214.87       14.20 o
   5   6   0      179.10      165.85        7.20 o
   6   6   0       -1.30        0.05        2.50 o
   1   7   0       71.40       71.18        5.30 o
   2   7   0      527.40      516.75       51.90 o
   3   7   0      206.00      204.94       13.80 o
   4   7   0        3.70        0.02        4.10 o
   5   7   0        6.80        9.43        2.20 o
   0   8   0        6.60        9.21        4.80 o
   1   8   0      112.80      121.97        7.90 o
   2   8   0       30.90       20.58        5.70 o
   3   8   0       34.20       32.84        5.60 o
   4   8   0       46.80       46.76        7.50 o
   1   9   0        0.10        2.17        2.21 o
   2   9   0       27.40       25.75        4.90 o
   3   9   0        6.60       13.78        5.60 o
   2   0   1     2671.50     2749.82       45.80 o
   3   0   1     1386.90     1276.50       23.00 o
   4   0   1     1109.10     1075.65       19.90 o
   5   0   1      254.50      267.73        4.50 o
   6   0   1      654.20      636.27       13.80 o
   7   0   1       26.70       25.65        2.10 o
   8   0   1        4.70        6.62        2.20 o
   2   1   1      362.45      374.01        7.86 o
   3   1   1      211.70      198.21        4.21 o
   4   1   1      155.00      157.51        3.05 o
   5   1   1       41.10       39.56        1.40 o
   6   1   1       86.25       88.96        2.55 o
   7   1   1       26.35       29.14        1.86 o
   8   1   1        9.15       10.38        2.40 o
   0   2   1      688.40      838.00       31.00 o
   1   2   1      303.95      312.07       13.41 o
   2   2   1      674.20      680.43       20.84 o
   3   2   1      489.55      456.32       10.95 o
   4   2   1       31.35       25.71        1.30 o
   5   2   1      174.20      180.00        4.00 o
   6   2   1      162.80      160.42        4.45 o
   7   2   1       96.75       98.97        3.85 o
   8   2   1       33.30       39.83        3.91 o
   0   3   1     2614.60     2626.79      151.90 o
   1   3   1       76.05       70.94        3.82 o
   2   3   1      336.80      332.42       15.53 o
   3   3   1       39.75       37.96        1.80 o
   4   3   1       14.05       11.17        1.25 o
   5   3   1      780.20      739.18       16.65 o
   6   3   1      158.10      173.24        4.75 o
   7   3   1       54.40       58.78        3.15 o
   8   3   1       -1.65        1.82        4.63 o
   0   4   1        6.50        5.75        1.40 o
   1   4   1      192.70      209.18        9.38 o
   2   4   1      104.25      103.25        5.31 o
   3   4   1      166.45      171.00        6.45 o
   4   4   1       74.40       72.33        3.37 o
   5   4   1       39.15       39.77        1.90 o
   6   4   1        2.90        2.18        1.45 o
   7   4   1       34.55       35.51        3.27 o
   0   5   1        1.30        2.08        1.70 o
   1   5   1      412.70      431.40       17.29 o
   2   5   1      101.95       98.73        5.60 o
   3   5   1      315.20      324.24       17.35 o
   4   5   1      262.50      266.24        9.61 o
   5   5   1       20.50       21.72        2.16 o
   6   5   1        6.75       10.35        2.06 o
   7   5   1       18.35       22.47        4.13 o
   0   6   1     2517.20     2415.03      141.20 o
   1   6   1      682.65      700.96       31.01 o
   2   6   1      327.20      308.92       18.11 o
   3   6   1       34.25       34.98        4.50 o
   4   6   1       44.85       43.66        5.08 o
   5   6   1       14.85       15.86        2.26 o
   6   6   1       58.10       63.23        4.61 o
   0   7   1      341.30      337.57       14.20 o
   1   7   1       40.90       41.41        4.27 o
   2   7   1       11.45       11.47        3.51 o
   3   7   1        9.35        6.10        4.35 o
   4   7   1       80.75       74.74        7.52 o
   5   7   1       23.70       26.26        4.10 o
   0   8   1        4.30        7.31        2.40 o
   1   8   1       47.20       48.39        4.10 o
   2   8   1       70.00       68.53        6.37 o
   3   8   1       40.45       44.95        7.24 o
   4   8   1       59.20       51.79        8.61 o
   0   9   1       -1.50        1.75        3.00 o
   1   9   1       35.70       30.09        5.10 o
   2   9   1        2.40        0.54        3.56 o
   3   9   1       19.55       23.48        5.30 o
   2   0   2      531.30      542.36        9.60 o
   3   0   2        0.90        7.74        1.14 o
   4   0   2     1840.50     1691.66       34.40 o
   5   0   2      470.70      476.13        8.00 o
   6   0   2       93.20       87.71        2.70 o
   7   0   2       -0.40        0.17        1.90 o
   8   0   2        4.00        0.10        2.80 o
   2   1   2      658.30      631.10       14.21 o
   3   1   2     1944.30     1859.99       37.64 o
   4   1   2      106.80      110.55        2.20 o
   5   1   2      241.05      235.04        4.72 o
   6   1   2      239.55      236.08        5.90 o
   7   1   2        7.20        6.66        1.50 o
   8   1   2      108.65      114.74        7.37 o
   0   2   2        7.60        8.83        1.30 o
   1   2   2     1189.75     1204.86       55.97 o
   2   2   2      706.45      730.99       31.46 o
   3   2   2      241.50      216.33        5.61 o
   4   2   2      223.95      208.99        5.00 o
   5   2   2      106.75      106.68        3.10 o
   6   2   2        1.10        0.78        1.56 o
   7   2   2       12.35       13.79        1.90 o
   8   2   2       -2.95        0.35        3.15 o
   0   3   2     4167.20     4435.38      216.90 o
   1   3   2     1060.95     1004.40       49.71 o
   2   3   2      339.80      368.14       17.02 o
   3   3   2       94.70       96.90        3.39 o
   4   3   2       52.30       49.40        1.86 o
   5   3   2      225.90      218.87        5.25 o
   6   3   2      302.70      299.02        8.45 o
   7   3   2        8.90        9.19        1.85 o
   1   4   2       75.00       67.05        4.10 o
   2   4   2       66.85       65.67        3.93 o
   3   4   2      103.30       98.84        5.16 o
   4   4   2      231.55      223.11        7.08 o
   5   4   2       21.80       21.96        1.92 o
   6   4   2       35.70       35.33        2.16 o
   7   4   2       60.10       68.24        4.40 o
   0   5   2     1137.70     1165.01       44.90 o
   1   5   2      540.75      557.44       25.13 o
   2   5   2      103.55      101.83        6.52 o
   3   5   2      142.30      131.81        9.80 o
   4   5   2        8.75        9.18        1.75 o
   5   5   2      106.10      102.78        3.95 o
   6   5   2       57.65       58.21        3.25 o
   7   5   2       32.60       34.14        4.26 o
   0   6   2      664.50      643.14       26.20 o
   1   6   2      304.35      306.69       19.93 o
   2   6   2       29.45       31.81        4.10 o
   3   6   2       55.20       53.87        5.77 o
   4   6   2      242.70      228.48       12.97 o
   5   6   2      228.95      219.37        8.75 o
   6   6   2      138.40      144.04        8.00 o
   0   7   2       33.30       41.71        4.00 o
   1   7   2      224.30      218.15       13.44 o
   2   7   2       56.15       59.09        4.77 o
   3   7   2       54.35       49.17        6.01 o
   4   7   2        9.50       13.74        4.05 o
   5   7   2       66.55       63.32        5.71 o
   0   8   2       -0.60        0.91        4.18 o
   1   8   2       10.25       12.88        3.71 o
   2   8   2       63.45       55.08        7.15 o
   3   8   2       65.65       61.29        6.36 o
   4   8   2       18.90       20.71        7.40 o
   0   9   2      186.20      170.57       11.30 o
   1   9   2       77.30       75.47        5.92 o
   2   9   2        2.80        2.41        5.22 o
   3   9   2        8.55        2.84        7.58 o
   1   0   3     3549.80     3886.50       85.60 o
   2   0   3      981.40      975.66       18.70 o
   3   0   3     2942.40     2937.49       53.20 o
   4   0   3      798.50      744.02       14.40 o
   5   0   3      987.00      986.87       17.00 o
   6   0   3      110.90      127.69        3.00 o
   7   0   3      168.00      162.41        6.00 o
   8   0   3       39.70       51.89        3.90 o
   1   1   3      850.45      935.66       33.07 o
   2   1   3     1362.20     1412.97       30.06 o
   3   1   3       69.35       67.20        1.71 o
   4   1   3      758.20      730.87       13.25 o
   5   1   3      104.00      100.37        2.55 o
   6   1   3      316.65      301.41        8.46 o
   7   1   3       18.30       16.29        1.76 o
   8   1   3        2.05        4.65        3.77 o
   0   2   3     2487.10     2919.37       87.30 o
   1   2   3      358.15      367.96       15.81 o
   2   2   3      345.40      326.30       11.89 o
   3   2   3       28.30       28.78        1.26 o
   4   2   3      174.70      164.10        3.85 o
   5   2   3       15.20       14.97        1.20 o
   6   2   3      304.40      297.66        7.77 o
   7   2   3       63.15       67.85        3.27 o
   8   2   3        6.30        6.68        5.31 o
   0   3   3     6771.50     7207.01      336.80 o
   1   3   3      222.50      183.89        9.47 o
   2   3   3      231.25      257.57       10.44 o
   3   3   3      380.15      370.58       10.75 o
   4   3   3       18.15       21.70        1.41 o
   5   3   3      149.80      152.97        3.96 o
   6   3   3        4.10        6.01        1.50 o
   7   3   3       21.65       23.40        2.86 o
   0   4   3      385.30      417.36       17.20 o
   1   4   3      487.25      454.11       22.90 o
   2   4   3      736.80      735.29       26.12 o
   3   4   3       43.70       41.85        2.69 o
   4   4   3        2.90        4.59        1.49 o
   5   4   3       52.50       51.15        2.31 o
   6   4   3       85.00       83.69        3.30 o
   7   4   3        6.05        6.04        3.00 o
   0   5   3       23.30       25.61        2.50 o
   1   5   3       67.85       59.95        4.05 o
   2   5   3      156.55      143.99        8.95 o
   3   5   3      121.55      126.78        7.65 o
   4   5   3      207.35      213.61        7.12 o
   5   5   3       17.95       18.40        2.02 o
   6   5   3       84.20       91.09        4.78 o
   7   5   3       -2.70        0.34        3.72 o
   0   6   3      361.20      352.65       27.00 o
   1   6   3      266.10      270.88       13.30 o
   2   6   3      217.70      227.34       11.14 o
   3   6   3      212.90      217.19       13.07 o
   4   6   3      429.05      399.52       22.11 o
   5   6   3      473.50      426.53       17.88 o
   6   6   3       59.70       61.29        5.46 o
   0   7   3       15.40        7.89        3.60 o
   1   7   3      210.90      204.97       14.97 o
   2   7   3       12.95       12.36        2.80 o
   3   7   3      175.05      181.68       13.08 o
   4   7   3       21.10       20.72        3.98 o
   5   7   3       55.55       58.70        6.20 o
   0   8   3       50.90       53.21        4.00 o
   1   8   3      172.20      145.75       11.48 o
   2   8   3       41.15       35.91        4.46 o
   3   8   3       39.90       44.61        4.10 o
   4   8   3       26.10       19.42        6.74 o
   0   9   3       94.20       78.40        6.90 o
   1   9   3       71.05       77.34        7.69 o
   2   9   3       46.90       36.34        7.66 o
   0   0   4     4636.50     5084.45      200.90 o
   1   0   4      295.30      287.13        7.50 o
   2   0   4     3917.20     3952.57       80.40 o
   3   0   4     1761.70     1600.92       34.50 o
   4   0   4        3.50        4.32        0.80 o
   5   0   4     2836.00     2687.16       68.10 o
   6   0   4      137.50      150.60        3.50 o
   7   0   4       -0.20        0.94        1.43 o
   8   0   4       -0.90        4.82        4.55 o
   0   1   4       42.80       44.29        1.40 o
   1   1   4      217.55      234.11        5.66 o
   2   1   4      658.75      676.97       14.26 o
   3   1   4      286.95      281.82        6.17 o
   4   1   4      243.65      235.77        4.72 o
   5   1   4       61.45       54.64        2.02 o
   6   1   4       95.60       98.09        3.15 o
   7   1   4       11.50       12.06        1.65 o
   8   1   4        1.95        2.31        3.92 o
   0   2   4     3832.90     3924.09      127.90 o
   1   2   4     1958.35     1936.95       87.83 o
   2   2   4      130.45      125.31        4.77 o
   3   2   4      207.20      210.14        6.26 o
   4   2   4       73.65       73.63        2.38 o
   5   2   4       30.60       32.91        1.51 o
   6   2   4       12.45       14.90        1.71 o
   7   2   4       16.45       17.47        2.43 o
   8   2   4       -0.90        6.19        5.29 o
   0   3   4     1138.70     1214.96       37.80 o
   1   3   4     2101.05     1993.14       95.02 o
   2   3   4      346.50      319.24       14.45 o
   3   3   4       11.70       12.22        1.36 o
   4   3   4      510.60      488.06       13.32 o
   5   3   4       -0.30        0.06        1.39 o
   6   3   4      120.35      121.91        4.16 o
   7   3   4       -0.30        2.79        2.20 o
   0   4   4      252.10      274.69       12.30 o
   1   4   4      242.75      221.30        8.25 o
   2   4   4       12.10       15.38        1.61 o
   3   4   4      256.60      241.84       13.46 o
   4   4   4       -0.60        0.28        0.99 o
   5   4   4       55.65       57.11        2.52 o
   6   4   4      102.55      102.36        4.35 o
   7   4   4        9.60       13.19        3.34 o
   0   5   4        9.20        5.17        1.70 o
   1   5   4       22.45       21.99        2.45 o
   2   5   4        4.30        8.17        1.80 o
   3   5   4      225.15      209.21       10.39 o
   4   5   4      319.20      315.47       10.68 o
   5   5   4       80.70       77.73        3.55 o
   6   5   4      191.20      177.23        9.89 o
   7   5   4       28.35       24.47        4.30 o
   0   6   4       26.50       27.11        3.70 o
   1   6   4       50.60       51.45        4.85 o
   2   6   4      101.55       94.42        6.02 o
   3   6   4       92.55      100.29        5.47 o
   4   6   4       24.70       30.86        4.07 o
   5   6   4      209.00      197.63       11.05 o
   6   6   4       10.75       14.38        3.50 o
   0   7   4        1.00        0.53        4.20 o
   1   7   4      163.80      175.32       12.20 o
   2   7   4       66.25       71.87        5.43 o
   3   7   4      191.10      180.90       13.67 o
   4   7   4      133.35      131.46        9.70 o
   5   7   4       15.10       16.13        4.03 o
   0   8   4       27.30       21.38        5.20 o
   1   8   4       61.30       69.08        5.45 o
   2   8   4       87.50       84.21        6.41 o
   3   8   4       44.25       50.80        6.32 o
   4   8   4       12.80       12.83        7.40 o
   0   9   4       90.30       85.40        7.00 o
   1   9   4       14.90       11.21        4.98 o
   2   9   4       46.60       52.67        9.06 o
   1   0   5     7999.30     8209.33      203.80 o
   2   0   5      861.10      808.52       16.90 o
   3   0   5      137.00      137.44        3.10 o
   4   0   5        9.90       10.10        1.10 o
   5   0   5       91.50      105.85        2.40 o
   6   0   5       14.80       15.03        1.50 o
   7   0   5       26.90       24.18        2.50 o
   8   0   5       13.40       12.40        5.20 o
   0   1   5     1757.50     1872.05       38.30 o
   1   1   5       83.45       81.69        2.38 o
   2   1   5      494.20      466.26       11.00 o
   3   1   5        0.85        0.31        1.43 o
   4   1   5     1045.80      982.56       20.92 o
   5   1   5      181.70      184.34        4.56 o
   6   1   5        5.30        5.03        1.27 o
   7   1   5       17.20       15.58        2.30 o
   8   1   5        7.60        8.66        3.96 o
   0   2   5      408.20      403.71       10.00 o
   1   2   5      244.45      255.41        8.89 o
   2   2   5      829.65      829.68       28.58 o
   3   2   5     1039.95     1055.29       28.41 o
   4   2   5      158.90      152.75        4.21 o
   5   2   5        9.55       11.28        1.32 o
   6   2   5       64.60       65.20        3.03 o
   7   2   5       20.30       20.28        2.82 o
   0   3   5       24.30       24.75        1.50 o
   1   3   5     2094.55     2086.43       79.97 o
   2   3   5      542.80      546.12       20.79 o
   3   3   5      495.15      460.17       13.36 o
   4   3   5      393.60      389.39        9.84 o
   5   3   5      554.10      526.44       15.42 o
   6   3   5       62.30       64.38        3.24 o
   7   3   5       17.40       15.73        2.80 o
   0   4   5      696.00      633.24       30.80 o
   1   4   5       42.80       39.02        2.67 o
   2   4   5      105.70       97.53        5.39 o
   3   4   5       38.75       35.78        2.66 o
   4   4   5      129.70      127.40        5.01 o
   5   4   5       62.05       64.50        2.90 o
   6   4   5       23.00       24.01        2.39 o
   7   4   5       19.50       30.88        3.61 o
   0   5   5       12.50        8.97        2.20 o
   1   5   5       44.45       46.68        3.56 o
   2   5   5      285.30      277.47       12.18 o
   3   5   5      182.95      172.06        7.91 o
   4   5   5        3.95        5.80        1.86 o
   5   5   5       48.40       51.78        2.83 o
   6   5   5      108.30      111.89        6.99 o
   0   6   5       35.20       29.19        2.90 o
   1   6   5       62.80       68.81        4.95 o
   2   6   5      136.45      151.12       10.49 o
   3   6   5      286.25      294.52       13.69 o
   4   6   5      219.10      220.95       12.16 o
   5   6   5      141.10      145.92       11.34 o
   6   6   5       21.70       26.67        6.67 o
   0   7   5       29.00       23.08        4.00 o
   1   7   5       95.90      105.42        8.30 o
   2   7   5       20.80       22.37        3.28 o
   3   7   5       13.25       14.82        3.24 o
   4   7   5        0.40        7.17        5.57 o
   5   7   5       74.70       80.51        9.01 o
   0   8   5      378.40      310.48       24.90 o
   1   8   5       50.55       49.46        5.61 o
   2   8   5       28.20       28.86        4.26 o
   3   8   5        3.50        4.12        5.68 o
   4   8   5       53.55       45.81        6.70 o
   0   9   5      121.80      114.33        8.30 o
   1   9   5      105.35       99.28        9.85 o
   2   9   5       20.05       14.53        6.40 o
   0   0   6      585.00      572.54       20.30 o
   1   0   6     1365.00     1283.65       30.60 o
   2   0   6        0.70        5.39        1.00 o
   3   0   6      299.30      258.66        5.90 o
   4   0   6     1345.30     1250.21       26.20 o
   5   0   6       85.90       90.53        2.70 o
   6   0   6       22.20       25.08        1.80 o
   7   0   6      119.00      104.64        5.60 o
   8   0   6        5.10        1.47        3.10 o
   0   1   6      506.10      520.02       12.10 o
   1   1   6      498.75      497.31       12.99 o
   2   1   6      645.15      618.71       15.30 o
   3   1   6      275.65      261.14        6.32 o
   4   1   6       44.55       46.99        1.69 o
   5   1   6      131.15      130.43        3.62 o
   6   1   6       35.00       38.00        2.35 o
   7   1   6       30.70       27.59        3.25 o
   0   2   6      679.80      671.55       22.50 o
   1   2   6      304.90      312.70        7.96 o
   2   2   6      153.55      153.76        4.56 o
   3   2   6      132.40      128.40        3.50 o
   4   2   6      646.00      642.20       19.14 o
   5   2   6      234.45      235.32        7.01 o
   6   2   6       35.30       34.49        2.55 o
   7   2   6        3.55        5.83        2.02 o
   0   3   6     2744.00     2700.33       92.60 o
   1   3   6      160.00      166.00        6.71 o
   2   3   6       36.20       45.04        2.85 o
   3   3   6     1086.40     1050.76       29.18 o
   4   3   6      462.30      443.90       11.96 o
   5   3   6      317.75      303.71       10.56 o
   6   3   6       31.50       32.92        2.60 o
   7   3   6       14.00       10.13        3.14 o
   0   4   6       18.00       22.42        2.40 o
   1   4   6      379.30      384.56       14.11 o
   2   4   6      449.85      418.62       16.52 o
   3   4   6      273.80      277.96       11.31 o
   4   4   6      235.30      224.01        8.03 o
   5   4   6      177.85      169.54        6.37 o
   6   4   6       16.95       18.95        2.72 o
   7   4   6       20.65       29.21        6.07 o
   0   5   6       70.90       56.22        4.10 o
   1   5   6      294.95      308.31       15.08 o
   2   5   6      313.35      345.88       13.60 o
   3   5   6       10.20       12.58        2.09 o
   4   5   6       15.50       15.75        2.49 o
   5   5   6       53.35       59.72        3.41 o
   6   5   6       53.70       60.19        6.61 o
   0   6   6      356.20      390.77       19.40 o
   1   6   6      606.35      582.56       31.55 o
   2   6   6      312.45      311.44       16.12 o
   3   6   6       99.55       99.39        6.09 o
   4   6   6       44.35       50.06        4.57 o
   5   6   6       30.20       30.51        4.24 o
   6   6   6        3.80        1.01        4.02 o
   0   7   6       35.60       25.61        4.20 o
   1   7   6        4.95        7.90        3.31 o
   2   7   6       29.20       37.12        3.63 o
   3   7   6       10.80        7.67        2.79 o
   4   7   6      109.95       99.83        8.83 o
   5   7   6       -0.65        3.62        4.18 o
   0   8   6       -4.20        1.75        2.60 o
   1   8   6       25.85       26.23        4.60 o
   2   8   6      118.85      109.46       11.04 o
   3   8   6       79.50       77.41        7.70 o
   0   9   6        4.30        4.67        4.50 o
   1   9   6      146.25      128.64       15.05 o
   1   0   7     1247.80     1248.03       26.90 o
   2   0   7     2686.50     2594.16       65.20 o
   3   0   7       -0.10        0.62        0.57 o
   4   0   7      138.50      134.60        3.50 o
   5   0   7       97.90       96.62        3.00 o
   6   0   7       13.90       17.22        2.20 o
   7   0   7       84.40       87.30        6.20 o
   0   1   7      142.30      145.46        3.80 o
   1   1   7      801.25      798.01       21.13 o
   2   1   7      367.55      358.67        8.08 o
   3   1   7       72.80       76.67        2.08 o
   4   1   7       17.85       18.31        1.17 o
   5   1   7       56.90       65.39        2.41 o
   6   1   7       15.90       16.13        1.80 o
   7   1   7       25.60       23.46        2.81 o
   0   2   7      213.50      221.68        4.80 o
   1   2   7       53.45       58.49        1.90 o
   2   2   7      168.35      164.85        5.37 o
   3   2   7       50.35       46.17        2.06 o
   4   2   7      524.00      504.79       15.46 o
   5   2   7      108.20      106.96        3.75 o
   6   2   7       54.85       59.35        3.30 o
   7   2   7       16.95       14.79        5.45 o
   0   3   7      576.30      529.20       14.50 o
   1   3   7      137.60      148.37        6.45 o
   2   3   7      440.10      418.11       16.89 o
   3   3   7      358.25      350.12       10.42 o
   4   3   7      352.80      351.88        8.66 o
   5   3   7      532.45      505.49       16.66 o
   6   3   7       68.45       70.75        4.15 o
   7   3   7       24.30       28.23        6.55 o
   0   4   7      191.80      195.33        7.10 o
   1   4   7       21.95       22.36        2.12 o
   2   4   7       66.55       63.59        3.98 o
   3   4   7      369.80      362.82       16.11 o
   4   4   7      542.00      537.13       16.95 o
   5   4   7       79.20       74.92        3.50 o
   6   4   7       43.40       45.30        4.32 o
   7   4   7       30.05       30.81        7.13 o
   0   5   7      383.80      342.23       16.10 o
   1   5   7      214.95      209.77       10.85 o
   2   5   7      174.15      176.13        8.46 o
   3   5   7       20.75       23.13        2.71 o
   4   5   7        7.20        6.41        2.26 o
   5   5   7        2.85        4.80        2.88 o
   6   5   7       14.30       13.91        4.20 o
   0   6   7       43.20       52.12        2.80 o
   1   6   7       20.25       30.45        2.70 o
   2   6   7      166.65      158.20        9.39 o
   3   6   7       51.20       55.74        4.21 o
   4   6   7       80.80       90.20        6.95 o
   5   6   7       62.35       61.65        7.80 o
   0   7   7       51.90       65.75        6.30 o
   1   7   7        4.95        4.37        2.65 o
   2   7   7       30.20       37.18        4.40 o
   3   7   7       54.00       46.42        6.68 o
   4   7   7       56.90       59.21        6.50 o
   0   8   7       19.90       14.08        4.20 o
   1   8   7       55.50       58.56        6.76 o
   2   8   7       19.45       13.99        5.69 o
   3   8   7       48.40       50.67        7.36 o
   0   9   7        2.00        0.78        3.10 o
   0   0   8      332.10      332.88        9.20 o
   1   0   8      615.70      636.59       13.90 o
   2   0   8     1504.20     1477.59       37.00 o
   3   0   8      231.90      225.78        5.80 o
   4   0   8      109.90      106.34        3.40 o
   5   0   8       71.40       74.45        3.20 o
   6   0   8       31.00       33.09        2.30 o
   7   0   8       90.30       84.37        5.90 o
   0   1   8      150.00      167.46        3.70 o
   1   1   8      606.95      602.17       16.48 o
   2   1   8       56.60       51.30        1.84 o
   3   1   8       56.80       59.92        1.94 o
   4   1   8      208.40      203.00        5.27 o
   5   1   8       34.70       36.68        2.07 o
   6   1   8       41.85       40.98        2.80 o
   7   1   8       32.85       34.88        3.85 o
   0   2   8      447.70      448.67       11.40 o
   1   2   8       13.90       15.63        1.06 o
   2   2   8      181.25      171.82        5.51 o
   3   2   8       58.45       61.31        2.10 o
   4   2   8      284.30      280.21        9.01 o
   5   2   8      358.95      344.92       11.35 o
   6   2   8      106.15      106.68        6.17 o
   7   2   8       31.20       26.64        5.26 o
   0   3   8      400.10      386.57       11.50 o
   1   3   8      848.05      876.14       22.06 o
   2   3   8      280.90      295.38        8.52 o
   3   3   8      149.30      147.85        4.71 o
   4   3   8     1246.30     1183.68       37.24 o
   5   3   8      214.20      213.66        8.67 o
   6   3   8       15.50       14.23        2.80 o
   7   3   8       82.40       88.81        9.71 o
   0   4   8       18.90       17.34        1.40 o
   1   4   8      303.55      312.06       12.19 o
   2   4   8      142.10      132.25        5.98 o
   3   4   8       13.50       12.32        2.78 o
   4   4   8       20.35       22.02        2.71 o
   5   4   8       17.85       18.27        2.69 o
   6   4   8       46.30       45.57        4.63 o
   0   5   8       79.10       67.46        5.20 o
   1   5   8       68.85       79.33        3.96 o
   2   5   8      216.15      206.09        9.61 o
   3   5   8       21.55       22.80        3.64 o
   4   5   8       42.95       41.87        3.54 o
   5   5   8      110.50      107.72        8.83 o
   6   5   8       19.60       25.25        5.00 o
   0   6   8        4.80        9.85        2.40 o
   1   6   8        0.70        0.92        2.79 o
   2   6   8       11.70       10.56        2.86 o
   3   6   8      100.95       91.63        6.83 o
   4   6   8       11.60       11.76        3.20 o
   5   6   8       40.35       44.53        6.10 o
   0   7   8      121.20      115.31       11.20 o
   1   7   8       22.75       34.18        3.73 o
   2   7   8       13.40       19.64        2.10 o
   3   7   8       42.55       36.53        5.28 o
   4   7   8       40.40       39.53        6.74 o
   0   8   8       15.40       22.35        4.60 o
   1   8   8       19.25       22.23        4.61 o
   2   8   8        7.85        9.86        6.00 o
   3   8   8       13.65       19.01        5.64 o
   1   0   9      350.40      383.23        7.40 o
   2   0   9      253.30      261.68        6.60 o
   3   0   9     1197.30     1127.01       27.80 o
   4   0   9       11.50       14.88        1.30 o
   5   0   9       47.70       44.38        2.40 o
   6   0   9      153.80      149.58        6.40 o
   7   0   9       19.70       24.88        3.00 o
   0   1   9       18.50       19.29        1.20 o
   1   1   9       63.05       65.67        2.32 o
   2   1   9      119.55      128.28        3.40 o
   3   1   9       19.35       19.76        1.24 o
   4   1   9       75.05       79.27        2.65 o
   5   1   9      164.05      171.02        5.51 o
   6   1   9       12.10       10.53        1.90 o
   7   1   9       47.50       50.72        5.60 o
   0   2   9       12.60       12.11        1.30 o
   1   2   9     1033.30     1054.41       24.82 o
   2   2   9      289.20      292.23        7.58 o
   3   2   9       98.00       97.11        3.27 o
   4   2   9       13.95       15.51        2.35 o
   5   2   9       54.10       51.09        2.45 o
   6   2   9       21.55       20.10        3.65 o
   7   2   9      101.65       95.95       10.20 o
   0   3   9      110.00      106.18        2.80 o
   1   3   9      604.45      610.74       14.70 o
   2   3   9      816.05      795.17       29.11 o
   3   3   9      379.35      357.41        9.51 o
   4   3   9      442.50      433.31       14.77 o
   5   3   9      104.80      105.22        5.55 o
   6   3   9       41.90       46.27        5.00 o
   0   4   9      240.90      240.18        6.10 o
   1   4   9       81.55       79.18        2.79 o
   2   4   9      385.80      382.53       11.22 o
   3   4   9      152.65      153.70        5.19 o
   4   4   9       20.30       20.04        1.92 o
   5   4   9       74.15       77.78        5.38 o
   6   4   9       54.65       58.08        7.52 o
   0   5   9       25.40       22.18        2.10 o
   1   5   9       65.05       67.14        4.27 o
   2   5   9       64.85       66.18        4.57 o
   3   5   9       52.05       54.73        4.65 o
   4   5   9      101.30      103.25        5.85 o
   5   5   9       57.15       50.71        6.43 o
   6   5   9       13.45       13.71        5.00 o
   0   6   9        0.50        0.00        3.54 o
   1   6   9      120.80      119.05        7.79 o
   2   6   9       77.25       87.17        5.16 o
   3   6   9       34.35       43.83        4.43 o
   4   6   9       38.70       37.94        5.49 o
   5   6   9       26.90       35.76        6.00 o
   0   7   9       12.70       13.22        3.20 o
   1   7   9       24.95       28.35        4.00 o
   2   7   9       -0.45        1.73        4.47 o
   3   7   9       13.40       12.62        4.27 o
   4   7   9       -1.65        1.42        4.81 o
   0   8   9       68.50       80.27        7.30 o
   1   8   9       19.40       18.22        4.60 o
   2   8   9       95.10       94.04       11.75 o
   0   0  10      192.00      200.86        5.20 o
   1   0  10        1.20        0.00        1.30 o
   2   0  10       98.40      102.96        2.80 o
   3   0  10        6.00        6.93        1.20 o
   4   0  10      368.50      386.88       10.80 o
   5   0  10      101.40      105.53        3.80 o
   6   0  10      126.80      112.24        8.30 o
   7   0  10      199.40      190.66       14.80 o
   0   1  10       40.90       41.50        1.80 o
   1   1  10       30.90       34.13        1.73 o
   2   1  10      222.80      211.74        5.39 o
   3   1  10       47.40       48.33        1.90 o
   4   1  10      118.45      124.26        3.96 o
   5   1  10       61.80       58.71        3.10 o
   6   1  10       29.95       27.27        3.08 o
   7   1  10       72.80       62.85        5.50 o
   0   2  10       32.60       32.12        1.90 o
   1   2  10      606.30      590.32       16.52 o
   2   2  10      471.60      470.09       10.65 o
   3   2  10      176.95      173.65        5.20 o
   4   2  10       27.70       26.51        2.01 o
   5   2  10       43.05       48.44        3.71 o
   6   2  10        7.55       11.60        3.71 o
   0   3  10      515.90      503.20       12.10 o
   1   3  10      178.60      183.09        4.74 o
   2   3  10      806.05      796.16       21.51 o
   3   3  10        5.25        4.54        1.51 o
   4   3  10       12.50       17.29        2.47 o
   5   3  10      175.25      169.46        8.02 o
   6   3  10       18.60       16.81        3.99 o
   0   4  10      171.60      181.61        4.30 o
   1   4  10      351.15      346.74       11.29 o
   2   4  10       81.60       87.77        3.66 o
   3   4  10       92.80       92.39        4.19 o
   4   4  10       33.15       33.88        2.43 o
   5   4  10        7.70        4.36        3.80 o
   6   4  10       31.95       26.58        5.80 o
   0   5  10       51.80       46.70        3.10 o
   1   5  10       52.00       43.65        2.67 o
   2   5  10       12.10       11.64        2.42 o
   3   5  10        7.50       11.64        2.16 o
   4   5  10      122.50      111.79        7.41 o
   5   5  10       64.00       66.64        8.24 o
   0   6  10        2.50        1.05        1.50 o
   1   6  10       78.55       76.37        4.65 o
   2   6  10       86.45       94.08        7.24 o
   3   6  10      138.45      141.64       12.53 o
   4   6  10       57.70       61.55        6.59 o
   0   7  10        3.10        3.23        1.90 o
   1   7  10       12.70       14.93        3.80 o
   2   7  10        8.30       12.34        5.51 o
   3   7  10       72.35       58.81        6.73 o
   1   8  10      140.70      123.82       14.40 o
   1   0  11      403.80      412.34        9.10 o
   2   0  11       19.70       22.21        1.50 o
   3   0  11      118.20      116.40        3.60 o
   4   0  11      410.90      348.24       10.90 o
   5   0  11       18.40       17.94        1.90 o
   6   0  11        1.00        0.01        3.80 o
   0   1  11      271.90      262.63        7.00 o
   1   1  11       81.15       83.60        2.77 o
   2   1  11      102.15      107.30        3.30 o
   3   1  11      100.75       98.10        2.93 o
   4   1  11       10.40        6.31        1.46 o
   5   1  11      127.15      130.95        5.54 o
   6   1  11      122.70      115.58        7.90 o
   0   2  11       20.50       19.42        1.80 o
   1   2  11      353.00      346.94       10.00 o
   2   2  11       70.00       73.30        2.71 o
   3   2  11       38.20       40.79        2.60 o
   4   2  11       25.25       25.00        2.06 o
   5   2  11       11.85       14.14        2.52 o
   6   2  11        5.15        8.87        5.23 o
   0   3  11      410.00      419.46       10.60 o
   1   3  11      646.45      647.75       15.85 o
   2   3  11      597.15      586.91       15.61 o
   3   3  11      212.60      215.16        6.70 o
   4   3  11       42.30       38.16        2.70 o
   5   3  11       56.70       55.37        4.07 o
   6   3  11       20.30       20.97        5.74 o
   0   4  11        1.00        0.94        2.00 o
   1   4  11      589.30      575.77       16.05 o
   2   4  11       84.00       85.47        4.10 o
   3   4  11        3.85        3.38        1.75 o
   4   4  11        4.35        2.68        1.52 o
   5   4  11        9.80       11.63        4.41 o
   0   5  11      221.60      220.43        6.80 o
   1   5  11      122.45      127.18        5.71 o
   2   5  11       32.65       34.43        3.31 o
   3   5  11       57.00       52.73        3.71 o
   4   5  11       16.10       18.56        3.54 o
   5   5  11       43.80       54.51        6.16 o
   0   6  11       -0.60        0.99        3.41 o
   1   6  11        2.40        4.15        3.65 o
   2   6  11       65.00       65.14        4.79 o
   3   6  11       77.95       81.40        7.08 o
   4   6  11      181.85      159.29       17.71 o
   0   7  11        0.80        1.32        4.29 o
   1   7  11       32.90       29.86        4.20 o
   2   7  11       93.65       92.98        9.90 o
   3   7  11       22.40       22.17        5.35 o
   0   0  12        8.40        8.34        1.80 o
   1   0  12      208.30      195.09        4.70 o
   2   0  12       14.20       16.61        1.50 o
   3   0  12      315.80      292.13        9.20 o
   4   0  12      288.90      278.90        9.20 o
   5   0  12       14.80       21.89        2.70 o
   6   0  12      190.00      171.80       17.00 o
   0   1  12        1.80        0.28        1.20 o
   1   1  12      497.95      500.11       12.31 o
   2   1  12       65.00       64.54        2.66 o
   3   1  12       21.00       25.26        1.95 o
   4   1  12       16.30       14.61        1.49 o
   5   1  12       75.40       85.51        5.91 o
   6   1  12       26.20       24.26        3.70 o
   0   2  12      140.70      132.77        4.30 o
   1   2  12      433.40      427.69       13.90 o
   2   2  12       56.75       59.48        2.33 o
   3   2  12       52.60       58.24        3.46 o
   4   2  12       25.40       23.64        2.35 o
   5   2  12       76.10       59.19        4.70 o
   6   2  12       88.90       77.18        7.00 o
   0   3  12      348.80      358.16        9.80 o
   1   3  12      857.25      832.75       22.71 o
   2   3  12      139.15      149.94        5.00 o
   3   3  12      145.70      141.80        5.50 o
   4   3  12       53.65       57.16        3.05 o
   5   3  12       41.25       38.93        4.36 o
   6   3  12       65.05       68.54        8.73 o
   0   4  12        3.30        1.44        1.50 o
   1   4  12       22.45       24.00        1.90 o
   2   4  12        2.40        4.08        2.08 o
   3   4  12      144.65      145.60        5.90 o
   4   4  12       19.10       18.08        2.95 o
   5   4  12       21.10       18.95        4.87 o
   0   5  12       50.10       53.26        2.40 o
   1   5  12       65.15       70.02        3.91 o
   2   5  12       27.60       27.42        2.95 o
   3   5  12       36.75       35.46        3.16 o
   4   5  12       20.65       24.68        4.54 o
   0   6  12        6.80        9.13        2.20 o
   1   6  12       39.85       40.67        3.55 o
   2   6  12        8.10        5.46        3.25 o
   3   6  12       30.15       26.61        5.44 o
   4   6  12       20.50       18.89        6.30 o
   1   7  12       81.65       66.24        8.02 o
   2   7  12       46.10       44.58        8.33 o
   1   0  13      243.50      249.31        6.00 o
   2   0  13      210.30      209.97        5.80 o
   3   0  13       52.50       43.74        2.70 o
   4   0  13        2.80        1.54        1.40 o
   5   0  13       74.90       69.36        5.60 o
   6   0  13        4.70        7.81        7.30 o
   0   1  13      215.00      206.93        5.30 o
   1   1  13       63.75       68.46        2.49 o
   2   1  13       10.75       12.46        1.73 o
   3   1  13       56.45       66.35        2.77 o
   4   1  13       33.75       34.31        3.02 o
   5   1  13       -2.20        0.42        3.29 o
   6   1  13       20.00       15.80        8.10 o
   0   2  13       28.50       28.13        2.20 o
   1   2  13      141.45      148.94        5.10 o
   2   2  13       17.75       22.58        1.77 o
   3   2  13      130.55      125.04        6.20 o
   4   2  13       76.35       72.37        5.49 o
   5   2  13        4.90        7.34        3.20 o
   0   3  13        1.50        5.54        1.50 o
   1   3  13       58.50       58.70        3.04 o
   2   3  13      275.55      281.27       10.80 o
   3   3  13      249.65      236.66        9.33 o
   4   3  13       15.50       10.62        2.65 o
   5   3  13        2.95        7.28        2.33 o
   0   4  13      102.80      104.88        4.20 o
   1   4  13       10.25       12.74        2.09 o
   2   4  13       69.70       78.40        3.81 o
   3   4  13       52.30       58.38        4.46 o
   4   4  13       21.90       20.80        3.80 o
   5   4  13       45.30       49.71        6.34 o
   0   5  13       55.70       60.42        3.70 o
   1   5  13      101.25      104.51        5.38 o
   2   5  13       29.40       34.37        2.75 o
   3   5  13        3.35        3.04        2.80 o
   4   5  13        8.75        7.83        3.85 o
   0   6  13       97.40       89.53        5.80 o
   1   6  13       18.70       19.49        3.56 o
   2   6  13       84.40       88.83        7.21 o
   3   6  13        5.10        9.18        5.01 o
   0   7  13      109.50      108.57       11.90 o
   1   7  13        9.05        7.67        7.42 o
   0   0  14      442.80      435.54       19.10 o
   1   0  14      247.10      246.79        6.30 o
   2   0  14      500.80      482.13       12.20 o
   3   0  14        4.30        1.48        1.60 o
   4   0  14      138.90      136.96        8.60 o
   5   0  14       32.50       36.80        6.40 o
   0   1  14       21.50       20.69        1.60 o
   1   1  14      216.95      211.64        6.79 o
   2   1  14       13.95       11.00        1.77 o
   3   1  14      112.95      102.89        4.32 o
   4   1  14       -3.65        1.59        4.53 o
   5   1  14        4.60        7.25        2.30 o
   0   2  14       39.40       39.90        2.60 o
   1   2  14       76.85       79.18        3.28 o
   2   2  14       76.90       80.64        3.94 o
   3   2  14       17.10       23.68        2.56 o
   4   2  14       -1.00        0.75        2.20 o
   5   2  14       -1.80        3.34        3.40 o
   0   3  14      128.40      130.45        5.30 o
   1   3  14       22.85       23.27        2.26 o
   2   3  14        6.85        6.54        2.06 o
   3   3  14      261.25      259.90       15.41 o
   4   3  14       80.75       76.67        7.75 o
   5   3  14       80.00       74.21        6.30 o
   0   4  14        3.10        3.85        2.00 o
   1   4  14       19.45       19.53        2.33 o
   2   4  14       60.65       70.81        4.60 o
   3   4  14       21.30       22.05        3.77 o
   4   4  14        2.90        4.28        5.09 o
   0   5  14      104.80      109.46        5.90 o
   1   5  14       68.85       71.03        4.94 o
   2   5  14       78.60       77.98        6.55 o
   3   5  14       46.85       49.62        4.60 o
   0   6  14       87.10       93.14        7.10 o
   1   6  14      138.15      133.95        9.61 o
   2   6  14        7.10        8.42        3.65 o
   1   0  15      235.90      226.90        6.30 o
   2   0  15       55.50       57.41        2.20 o
   3   0  15       42.40       38.49        2.20 o
   4   0  15        8.00       11.48        2.30 o
   5   0  15       -7.00        0.35        7.30 o
   0   1  15      445.00      420.76       11.80 o
   1   1  15        7.15        8.16        1.81 o
   2   1  15      180.70      173.13        6.75 o
   3   1  15      113.40      111.95        4.58 o
   4   1  15        8.20        5.54        3.89 o
   5   1  15       36.10       27.45        7.40 o
   0   2  15       25.10       26.10        2.20 o
   1   2  15       73.75       70.03        3.62 o
   2   2  15       25.35       27.99        2.49 o
   3   2  15       92.00       91.22        7.24 o
   4   2  15       38.70       36.25        4.60 o
   0   3  15       15.00       18.21        2.20 o
   1   3  15       44.35       46.80        3.16 o
   2   3  15      168.00      174.89        8.10 o
   3   3  15      225.10      221.54       16.38 o
   4   3  15        5.80        6.68        3.60 o
   0   4  15        2.90        3.40        2.10 o
   1   4  15       59.60       61.95        4.00 o
   2   4  15       10.10       13.73        3.22 o
   3   4  15       44.70       44.03        6.05 o
   0   5  15        3.60        0.50        2.10 o
   1   5  15      110.80      116.92        8.45 o
   2   5  15        9.80        8.74        4.81 o
   3   5  15        6.70       12.76        3.56 o
   0   6  15       42.70       50.21        9.10 o
   0   0  16       90.70       87.96        5.00 o
   1   0  16      330.50      316.31        9.40 o
   2   0  16       73.60       61.48        3.30 o
   3   0  16      338.00      306.63       14.90 o
   4   0  16        7.40        5.55        5.10 o
   0   1  16       87.20       83.71        3.60 o
   1   1  16       33.50       35.50        2.65 o
   2   1  16       99.80      100.67        4.56 o
   3   1  16       21.70       17.95        3.02 o
   4   1  16       81.45       78.66        8.76 o
   0   2  16       38.30       38.97        2.80 o
   1   2  16       29.60       26.22        2.47 o
   2   2  16       85.35       88.75        5.15 o
   3   2  16        8.80        4.90        3.69 o
   4   2  16       30.60       30.02        3.70 o
   0   3  16       44.80       47.35        3.20 o
   1   3  16       64.45       66.67        4.30 o
   2   3  16       26.55       30.06        4.65 o
   3   3  16       97.50       92.37       10.85 o
   0   4  16       56.50       60.89        4.20 o
   1   4  16       12.25       13.38        3.41 o
   2   4  16       45.45       41.89        5.46 o
   3   4  16       68.55       74.40        8.71 o
   0   5  16      128.90      128.62        9.00 o
   1   5  16       22.10       23.91        5.80 o
   1   0  17      262.80      255.08        9.70 o
   2   0  17       12.60       12.28        3.10 o
   3   0  17      264.60      269.40       16.20 o
   0   1  17        1.60        3.21        2.10 o
   1   1  17        2.55        1.71        2.30 o
   2   1  17      284.25      262.24       12.75 o
   3   1  17       60.40       57.82        9.05 o
   0   2  17       15.10       15.00        2.60 o
   1   2  17       23.80       27.06        2.77 o
   2   2  17        4.60        6.64        3.41 o
   3   2  17       88.30       84.46       10.40 o
   0   3  17       32.10       35.46        3.40 o
   1   3  17        2.60        1.44        5.66 o
   2   3  17      157.45      160.83       14.59 o
   0   4  17       -0.20        8.10        3.22 o
   1   4  17        2.20        1.13        4.87 o
   0   0  18       -0.20        0.01        2.50 o
   1   0  18        8.30        7.96        2.60 o
   2   0  18       82.70       81.22        5.90 o
   0   1  18        8.90        9.84        2.40 o
   1   1  18        9.80       11.95        2.55 o
   2   1  18        6.05        7.12        3.71 o
   0   2  18        4.00        3.24        2.30 o
   1   2  18        5.75        5.45        4.44 o
   2   2  18       13.40       13.73        4.55 o
   0   3  18        9.50       12.68        3.00 o
   1   3  18       10.55       14.87        3.65 o
   1   0  19       11.40        9.75        7.30 o
   0   1  19       -0.80        0.25        5.19 o
   1   1  19       14.80       13.64        4.89 o
